# Supplementary material for: Exploring the Dependence of Spectral Properties on Canopy Temperature with Ground-Based Sensors: Implications for Synergies Between Remote-Sensing VSWIR and TIR Data
Source: Sensors (Basel). 2025 Feb 5;25(3):962. doi: 10.3390/s25030962 (PMC11820332; doi:10.3390/s25030962)
Supplement: Supplementary file 1 [file sensors-25-00962-s001.zip]

Archive with 1 entries (1 files):
- sensors-3313271-supplementary.pdf
